# Supplementary material for: Integrative analysis of genetic and epigenetic profiling of lung squamous cell carcinoma (LSCC) patients to identify smoking level relevant biomarkers
Source: BioData Min. 2019 Oct 21;12:18. doi: 10.1186/s13040-019-0207-y (PMC6802182; doi:10.1186/s13040-019-0207-y)
Supplement: Supplementary file 3 — Additional file 3: Fig. S3. Global DNA methylation status with Hierarchical clustering (a) DNA methylation hierarchical clustering (b) Beta value distribution of global DNA methylation. [file 13040_2019_207_MOESM3_ESM.zip]

Archive with 2 entries (2 files):
- S3B_FigR1.tif
- S3A_FigR1.tif
