# Supplementary material for: Integrative analysis of genetic and epigenetic profiling of lung squamous cell carcinoma (LSCC) patients to identify smoking level relevant biomarkers
Source: BioData Min. 2019 Oct 21;12:18. doi: 10.1186/s13040-019-0207-y (PMC6802182; doi:10.1186/s13040-019-0207-y)
Supplement: Supplementary file 4 — Additional file 4: Fig. S4. Hyper/hypo methylated CpG islands status and transcriptional expression of 24 unique genes. (a) Represents DNA methylation status and gene ID in column plot (b) Represents DNA methylation status and gene ID in dot plot. [file 13040_2019_207_MOESM4_ESM.zip]

Archive with 2 entries (2 files):
- S4B_FigR1.tif
- S4A_FigR1.tif
