# Supplementary material for: Integrative analysis of genetic and epigenetic profiling of lung squamous cell carcinoma (LSCC) patients to identify smoking level relevant biomarkers
Source: BioData Min. 2019 Oct 21;12:18. doi: 10.1186/s13040-019-0207-y (PMC6802182; doi:10.1186/s13040-019-0207-y)
Supplement: Supplementary file 5 — Additional file 5: Table S1A. The summary of GO terms for up-regulated genes by RNA-seq. [file 13040_2019_207_MOESM5_ESM.txt]

Category	Term	Count	%	PValue	Genes	List_Total	Pop Hits	Pop Total	Fold Enrichment	Bonferroni	Benjamini	FDR
GOTERM_BP_DIRECT	GO:0006614~SRP-dependent cotranslational protein targeting to membrane	34	0.05059297948008274	3.8270721904053335E-33	RPL27A, RPL35, RPS15A, RPL36, RPL39, RPS27, RPL32, RPS29, RPL6, RPL34, RPLP0, RPL8, RPL3, RPL7A, RPL10A, RPS21, RPS23, RPSA, RPL26, RPL27, RPS4X, RPS8, RPL29, RPS7, RPS18, RPL41, RPL18A, RPS14, RPL21, RPS12, RPS13, RPS10, RPL37A, UBA52	324	94	16792	18.745994221171525	4.404960091156539E-30	4.404960091156539E-30	6.155003633442117E-30
GOTERM_BP_DIRECT	GO:0019083~viral transcription	35	0.05208100828832046	1.1823014154766278E-31	RPL27A, RPL35, RPS15A, RPL36, RPL39, RPS27, RPL32, RPS29, RPL6, RPL34, RPLP0, RPL8, RPL3, NUP37, RPL10A, RPL7A, RPS21, RPS23, RPSA, RPL26, RPL27, RPS4X, RPS8, RPL29, RPS7, RPS18, RPL41, RPL18A, RPS14, RPL21, RPS12, RPS13, RPS10, RPL37A, UBA52	324	112	16792	16.195987654320987	1.3608289292135987E-28	6.804144646067993E-29	1.901471711541368E-28
GOTERM_BP_DIRECT	GO:0000184~nuclear-transcribed mRNA catabolic process, nonsense-mediated decay	34	0.05059297948008274	2.6518472393223204E-29	RPL27A, RPL35, RPS15A, RPL36, RPL39, RPS27, RPL32, RPS29, RPL6, RPL34, RPLP0, RPL8, RPL3, RPL7A, RPL10A, RPS21, RPS23, RPSA, RPL26, RPL27, RPS4X, RPS8, RPL29, RPS7, RPS18, RPL41, RPL18A, RPS14, RPL21, RPS12, RPS13, RPS10, RPL37A, UBA52	324	119	16792	14.807760141093473	3.0522761724599906E-26	1.0174253908199969E-26	4.264912858002194E-26
GOTERM_BP_DIRECT	GO:0006413~translational initiation	34	0.05059297948008274	4.0897166299020734E-27	RPL27A, RPL35, RPS15A, RPL36, RPL39, RPS27, RPL32, RPS29, RPL6, RPL34, RPLP0, RPL8, RPL3, RPL7A, RPL10A, RPS21, RPS23, RPSA, RPL26, RPL27, RPS4X, RPS8, RPL29, RPS7, RPS18, RPL41, RPL18A, RPS14, RPL21, RPS12, RPS13, RPS10, RPL37A, UBA52	324	137	16792	12.862215013066596	4.707263841017287E-24	1.1768159602543217E-24	6.577409430609634E-24
GOTERM_BP_DIRECT	GO:0006412~translation	41	0.061009181137746823	3.178261147883624E-25	MRPS33, RPL27A, RPL35, RPS15A, RPL36, RPL39, MRPS30, RPS27, RPL32, RPS29, RPL6, RPLP0, RPL34, RPL8, RPL3, MRPL36, RPL10A, RPL7A, MRPL32, RPS21, RPS23, RPSA, MRPL1, SLC25A5, RPL26, RPL27, RPS4X, RPS8, RPL29, RPS7, TARS, RPS18, RPL41, RPL18A, RPS14, RPL21, RPS12, RPS13, RPS10, RPL37A, UBA52	324	253	16792	8.398867906114283	3.6581785812140514E-22	7.316357162428102E-23	5.11153381488206E-22
GOTERM_BP_DIRECT	GO:0006364~rRNA processing	38	0.05654509471303364	8.279234108071117E-25	RPP38, RPL27A, RPL35, UTP15, RPS15A, RPL36, RPL39, RPS27, RPL32, RPS29, RPL6, RPL34, RPLP0, RPL8, RPL3, RPL10A, RPL7A, RPS21, RPS23, RPSA, EXOSC8, RPL26, RPL27, RPS4X, RPS8, RPL29, RPS7, DDX56, RPS18, RPL41, RPL18A, RPS14, RPL21, RPS12, RPS13, RPS10, RPL37A, UBA52	324	214	16792	9.202953732548748	9.529398458389856E-22	1.5882330763983094E-22	1.3315326568715308E-21
GOTERM_BP_DIRECT	GO:0006120~mitochondrial electron transport, NADH to ubiquinone	9	0.013392259274139548	3.901127585685788E-6	NDUFA4, NDUFS6, NDUFS4, NDUFB7, NDUFB9, NDUFAB1, NDUFA13, NDUFA10, NDUFB2	324	49	16792	9.519274376417233	0.00448014070344549	6.412523968167827E-4	0.006273920863353322
GOTERM_BP_DIRECT	GO:0002181~cytoplasmic translation	7	0.010416201657664092	6.289633980976695E-6	RPL6, RPLP0, RPL8, RPL26, RPLP0P6, RPL36, RPL29	324	25	16792	14.511604938271605	0.007213250204536448	9.045146146486882E-4	0.010115012700950832
GOTERM_BP_DIRECT	GO:1902600~hydrogen ion transmembrane transport	9	0.013392259274139548	2.0851313846183614E-5	NDUFA4, C15ORF48, COA6, UQCRH, COX10, COX7B, COX7C, COX6A1, UQCRFS1	324	61	16792	7.646630236794171	0.023714400030100502	0.002663126731201393	0.0335294781152462
GOTERM_BP_DIRECT	GO:0032981~mitochondrial respiratory chain complex I assembly	9	0.013392259274139548	2.6523781420234316E-5	NDUFAF4, NDUFS6, NDUFS4, NDUFB7, NDUFB9, NDUFAB1, NDUFA13, NDUFA10, NDUFB2	324	63	16792	7.4038800705467365	0.030067965332261193	0.003048272284162823	0.04264913538276627
GOTERM_BP_DIRECT	GO:0006123~mitochondrial electron transport, cytochrome c to oxygen	6	0.008928172849426366	3.1213342752649695E-5	NDUFA4, COX10, CYCS, COX7B, COX7C, COX6A1	324	20	16792	15.548148148148147	0.03528939924740215	0.00326077374787892	0.05018797973226352
GOTERM_BP_DIRECT	GO:0070125~mitochondrial translational elongation	10	0.014880288082377274	3.680377260525124E-5	TUFM, MRPS27, MRPL1, GFM2, MRPS33, MRPL36, MRPL32, MRPS31, MRPS30, MRPL44	324	85	16792	6.0973129992737825	0.04147719252432458	0.0035239364614095825	0.059174345450163646
GOTERM_BP_DIRECT	GO:0006122~mitochondrial electron transport, ubiquinol to cytochrome c	5	0.007440144041188637	1.5510826434719858E-4	UQCRC2, UQCRH, CYC1, CYCS, UQCRFS1	324	15	16792	17.27572016460905	0.1635122971701084	0.013640229631734502	0.24916593176227408
GOTERM_BP_DIRECT	GO:0070126~mitochondrial translational termination	9	0.013392259274139548	2.4794015020495024E-4	MRPS27, MRPL1, GFM2, MRPS33, MRPL36, MRPL32, MRPS31, MRPS30, MRPL44	324	86	16792	5.423772609819121	0.24829738889493547	0.0201803450370851	0.3980124475011282
GOTERM_BP_DIRECT	GO:0042254~ribosome biogenesis	6	0.008928172849426366	5.898315954509333E-4	RPS18, RPLP0, RPL34, MRPL36, RPLP0P6, RPL7A	324	36	16792	8.637860082304528	0.49292505324066027	0.04426356303157575	0.9444064300600741
GOTERM_BP_DIRECT	GO:0051436~negative regulation of ubiquitin-protein ligase activity involved in mitotic cell cycle	7	0.010416201657664092	0.0024250176200144953	PSMA2, CCNB1, PSMB5, MAD2L1, PSMA6, PSMA3, UBA52	324	71	16792	5.109720048687185	0.9388597645102589	0.16025883323358503	3.829587590186645
GOTERM_BP_DIRECT	GO:0007093~mitotic cell cycle checkpoint	5	0.007440144041188637	0.003159091646656198	MAD2L1BP, MAD2L1, HUS1, WNT9A, RAD17	324	32	16792	8.097993827160494	0.9737967025549401	0.19283538546813994	4.9614379429377635
GOTERM_BP_DIRECT	GO:0051437~positive regulation of ubiquitin-protein ligase activity involved in regulation of mitotic cell cycle transition	7	0.010416201657664092	0.0034178780288398416	PSMA2, CCNB1, PSMB5, MAD2L1, PSMA6, PSMA3, UBA52	324	76	16792	4.773554256010396	0.9805657031937605	0.19662097159649916	5.357466977136438
GOTERM_BP_DIRECT	GO:0045039~protein import into mitochondrial inner membrane	3	0.004464086424713183	0.003549710662803944	TIMM9, TIMM10, NDUFA13	324	5	16792	31.096296296296295	0.9833106708338221	0.1937974794835492	5.55861911244675
GOTERM_BP_DIRECT	GO:0090502~RNA phosphodiester bond hydrolysis, endonucleolytic	6	0.008928172849426366	0.004044367083794932	RPP38, PLD6, TSEN2, APEX1, RNASEH2B, MRPL44	324	55	16792	5.653872053872054	0.9905760915850882	0.20802485364111878	6.309804069957503
GOTERM_BP_DIRECT	GO:0031145~anaphase-promoting complex-dependent catabolic process	7	0.010416201657664092	0.004142860007478814	PSMA2, CCNB1, PSMB5, MAD2L1, PSMA6, PSMA3, UBA52	324	79	16792	4.592280043756837	0.9915900244071236	0.20350931387077875	6.458704852519959
GOTERM_BP_DIRECT	GO:0000028~ribosomal small subunit assembly	4	0.00595211523295091	0.005436443735780288	RPSA, RPS27, RPS14, RPS10	324	19	16792	10.910981156595192	0.9981161118900237	0.2481367313672994	8.393848891894972
GOTERM_BP_DIRECT	GO:0006418~tRNA aminoacylation for protein translation	5	0.007440144041188637	0.007120063436519173	TARS, AIMP2, QARS, LARS2, PPA1	324	40	16792	6.478395061728395	0.9997319956623161	0.30063834255292443	10.856268867435915
GOTERM_BP_DIRECT	GO:0045333~cellular respiration	4	0.00595211523295091	0.0072532566500694996	NDUFS4, COX10, CYCS, TBRG4	324	21	16792	9.871840094062316	0.9997703427344455	0.2946927611089387	11.048400344946096
GOTERM_BP_DIRECT	GO:0043488~regulation of mRNA stability	7	0.010416201657664092	0.014570260123690683	PSMA2, PSMB5, EXOSC8, PSMA6, PSMA3, APEX1, UBA52	324	103	16792	3.52223420831835	0.999999953959463	0.49122517303497093	21.02623463863956
GOTERM_BP_DIRECT	GO:0042355~L-fucose catabolic process	3	0.004464086424713183	0.014988977659260536	FUT3, FUT1, FUT2	324	10	16792	15.548148148148147	0.9999999717710356	0.487561072786171	21.564193269130417
GOTERM_BP_DIRECT	GO:0006521~regulation of cellular amino acid metabolic process	5	0.007440144041188637	0.016523815019584068	PSMA2, PSMB5, ODC1, PSMA6, PSMA3	324	51	16792	5.081094166061486	0.9999999953098265	0.5084977445426142	23.506873320090627
GOTERM_BP_DIRECT	GO:0036065~fucosylation	3	0.004464086424713183	0.01808932285578699	FUT3, FUT1, FUT2	324	11	16792	14.134680134680135	0.9999999992503615	0.5278262359203036	25.44182297476888
GOTERM_BP_DIRECT	GO:0007131~reciprocal meiotic recombination	4	0.00595211523295091	0.01950384896983313	CCNB1IP1, STRA8, MSH3, TRIP13	324	30	16792	6.910288065843621	0.999999999857366	0.5423953282238947	27.150594611793423
GOTERM_BP_DIRECT	GO:0000077~DNA damage checkpoint	4	0.00595211523295091	0.01950384896983313	HUS1, ATRIP, RAD17, TIPRL	324	30	16792	6.910288065843621	0.999999999857366	0.5423953282238947	27.150594611793423
GOTERM_BP_DIRECT	GO:0009060~aerobic respiration	4	0.00595211523295091	0.025131564887850687	UQCRC2, UQCRH, COX10, COX6A1	324	33	16792	6.282080059857837	0.9999999999998108	0.6233870902299372	33.59192817058688
GOTERM_BP_DIRECT	GO:0006626~protein targeting to mitochondrion	4	0.00595211523295091	0.027181065599843218	TRNT1, TIMM9, TIMM10, TOMM20	324	34	16792	6.0973129992737825	0.9999999999999832	0.6405485050244026	35.802030851807956
GOTERM_BP_DIRECT	GO:0000470~maturation of LSU-rRNA	3	0.004464086424713183	0.03283519374940447	MRPL1, RPL10A, RPL7A	324	15	16792	10.365432098765432	1.0	0.6990664821101343	41.546947202987425
GOTERM_BP_DIRECT	GO:0070488~neutrophil aggregation	2	0.002976057616475455	0.03810182517800902	S100A8, S100A9	324	2	16792	51.82716049382716	1.0	0.7420333992130477	46.46119152642346
GOTERM_BP_DIRECT	GO:0000461~endonucleolytic cleavage to generate mature 3'-end of SSU-rRNA from (SSU-rRNA, 5.8S rRNA, LSU-rRNA)	2	0.002976057616475455	0.03810182517800902	RPSA, RPS21	324	2	16792	51.82716049382716	1.0	0.7420333992130477	46.46119152642346
GOTERM_BP_DIRECT	GO:0038061~NIK/NF-kappaB signaling	5	0.007440144041188637	0.03818446716445967	PSMA2, PSMB5, PSMA6, PSMA3, UBA52	324	66	16792	3.926300037411148	1.0	0.7323253517427692	46.535121515256684
GOTERM_BP_DIRECT	GO:0006414~translational elongation	3	0.004464086424713183	0.04607921321480607	TUFM, EEF1A1, EEF1B2	324	18	16792	8.637860082304528	1.0	0.788042999833773	53.17253780614273
GOTERM_BP_DIRECT	GO:0043163~cell envelope organization	2	0.002976057616475455	0.056606477380343044	TGM1, TGM3	324	3	16792	34.5514403292181	1.0	0.8448058107675966	60.82664089539076
GOTERM_BP_DIRECT	GO:0032602~chemokine production	2	0.002976057616475455	0.056606477380343044	S100A8, S100A9	324	3	16792	34.5514403292181	1.0	0.8448058107675966	60.82664089539076
GOTERM_BP_DIRECT	GO:0000027~ribosomal large subunit assembly	3	0.004464086424713183	0.06092263444192013	RPL6, BRIX1, RPL3	324	21	16792	7.4038800705467365	1.0	0.8584886226118686	63.61171037310092
GOTERM_BP_DIRECT	GO:0007129~synapsis	3	0.004464086424713183	0.06092263444192013	STRA8, FANCD2, MAJIN	324	21	16792	7.4038800705467365	1.0	0.8584886226118686	63.61171037310092
GOTERM_BP_DIRECT	GO:0007005~mitochondrion organization	5	0.007440144041188637	0.061044737556256605	RAB3A, ESRRA, CYCS, TFB2M, CHCHD2	324	77	16792	3.3654000320666984	1.0	0.8516018700658617	63.68772949808641
GOTERM_BP_DIRECT	GO:0051603~proteolysis involved in cellular protein catabolic process	4	0.00595211523295091	0.06470232389881914	PSMA2, PSMB5, PSMA6, PSMA3	324	48	16792	4.318930041152263	1.0	0.8611172546584416	65.89701966875396
GOTERM_BP_DIRECT	GO:0050718~positive regulation of interleukin-1 beta secretion	3	0.004464086424713183	0.06618684805318581	HMGB1, TRIM16, AIM2	324	22	16792	7.0673400673400675	1.0	0.8606101644449846	66.75722195704392
GOTERM_BP_DIRECT	GO:0002793~positive regulation of peptide secretion	2	0.002976057616475455	0.07475622470100192	S100A8, S100A9	324	4	16792	25.91358024691358	1.0	0.8870974488171604	71.33811391185827
GOTERM_BP_DIRECT	GO:0006235~dTTP biosynthetic process	2	0.002976057616475455	0.07475622470100192	DTYMK, TBPL1	324	4	16792	25.91358024691358	1.0	0.8870974488171604	71.33811391185827
GOTERM_BP_DIRECT	GO:0046940~nucleoside monophosphate phosphorylation	2	0.002976057616475455	0.07475622470100192	DTYMK, AK6	324	4	16792	25.91358024691358	1.0	0.8870974488171604	71.33811391185827
GOTERM_BP_DIRECT	GO:0032119~sequestering of zinc ion	2	0.002976057616475455	0.07475622470100192	S100A8, S100A9	324	4	16792	25.91358024691358	1.0	0.8870974488171604	71.33811391185827
GOTERM_BP_DIRECT	GO:0071353~cellular response to interleukin-4	3	0.004464086424713183	0.07714312829699789	RPLP0, RPL3, IMPDH2	324	24	16792	6.478395061728395	1.0	0.8892062726121586	72.50442964756365
GOTERM_BP_DIRECT	GO:0033209~tumor necrosis factor-mediated signaling pathway	6	0.008928172849426366	0.0776327050175583	PSMA2, PSMB5, PSMA6, PSMA3, UBA52, AIM2	324	118	16792	2.635279347143754	1.0	0.885034624355159	72.73808415361923
GOTERM_BP_DIRECT	GO:0008544~epidermis development	5	0.007440144041188637	0.08132518143947684	EVPLL, ELF3, ACER1, CRABP2, OVOL1	324	85	16792	3.0486564996368912	1.0	0.8912707235462023	74.44129784506448
GOTERM_BP_DIRECT	GO:0006091~generation of precursor metabolites and energy	4	0.00595211523295091	0.08182396927598214	CYB5R4, COX7C, COX6A1, OGDH	324	53	16792	3.9114838108548797	1.0	0.8873507724553847	74.66356595198582
GOTERM_BP_DIRECT	GO:0001816~cytokine production	3	0.004464086424713183	0.08282044666116156	S100A8, RASGRP1, S100A9	324	25	16792	6.219259259259259	1.0	0.8850410199981367	75.10219533283973
GOTERM_BP_DIRECT	GO:0048146~positive regulation of fibroblast proliferation	4	0.00595211523295091	0.08546063378645062	CCNB1, NDUFS4, CCNA2, RNASEH2B	324	54	16792	3.8390489254686786	1.0	0.8878313101842545	76.23017240631815
GOTERM_BP_DIRECT	GO:0006104~succinyl-CoA metabolic process	2	0.002976057616475455	0.09255785321330896	OGDH, SUCLA2	324	5	16792	20.730864197530863	1.0	0.9026057117406836	79.02941450190252
GOTERM_BP_DIRECT	GO:0050832~defense response to fungus	3	0.004464086424713183	0.09453827913138567	S100A8, S100A9, HTN3	324	27	16792	5.7585733882030175	1.0	0.9029741779729867	79.75348100425471
