# Supplementary material for: Integrative analysis of genetic and epigenetic profiling of lung squamous cell carcinoma (LSCC) patients to identify smoking level relevant biomarkers
Source: BioData Min. 2019 Oct 21;12:18. doi: 10.1186/s13040-019-0207-y (PMC6802182; doi:10.1186/s13040-019-0207-y)
Supplement: Supplementary file 6 — Additional file 6: Table S1B. The summary of KEGG pathways for up-regulated genes by RNA-seq. [file 13040_2019_207_MOESM6_ESM.txt]

Category	Term	Count	%	PValue	Genes	List_Total	Pop Hits	Pop Total	Fold Enrichment	Bonferroni	Benjamini	FDR
KEGG_PATHWAY	hsa03010:Ribosome	37	0.055057065904795914	1.314657966952416E-29	RPL27A, RPL35, RPS15A, RPL36, RPL39, RPS27, RPL32, RPS29, RPL6, RPL34, RPLP0, RPL8, RPL3, MRPL36, RPL10A, RPL7A, MRPL32, RPS21, RPS23, RPSA, MRPL1, RPL26, RPL27, RPS4X, RPS8, RPL29, RPS7, RPS18, RPL41, RPL18A, RPS14, RPL21, RPS12, RPS13, RPS10, RPL37A, UBA52	157	136	6910	11.974053952791307	2.392677499853397E-27	2.392677499853397E-27	1.6223155419790885E-26
KEGG_PATHWAY	hsa05012:Parkinsons disease	20	0.029760576164754547	2.9585835361145214E-10	NDUFA4, UQCRC2, NDUFB7, SLC25A5, NDUFB9, COX7B, CYCS, CYC1, COX7C, NDUFAB1, NDUFA13, UQCRFS1, NDUFA10, VDAC2, NDUFB2, NDUFS6, NDUFS4, UQCRH, COX6A1, SLC18A1	157	142	6910	6.198977303310308	5.384621604154205E-8	2.6923108409349084E-8	3.650953983580507E-7
KEGG_PATHWAY	hsa00190:Oxidative phosphorylation	18	0.026784518548279096	5.569099279265559E-9	NDUFA4, UQCRC2, NDUFB7, COX10, NDUFB9, COX7B, CYC1, COX7C, NDUFAB1, NDUFA13, NDUFA10, UQCRFS1, PPA1, NDUFB2, NDUFS6, NDUFS4, UQCRH, COX6A1	157	133	6910	5.956611273406446	1.013575560482316E-6	3.3785863429169893E-7	6.872385271972092E-6
KEGG_PATHWAY	hsa04932:Non-alcoholic fatty liver disease (NAFLD)	19	0.02827254735651682	5.991320585202571E-9	NDUFA4, UQCRC2, NDUFB7, PIK3CB, NDUFB9, COX7B, CYCS, CYC1, COX7C, NDUFAB1, CXCL8, NDUFA13, NDUFA10, UQCRFS1, NDUFB2, NDUFS6, NDUFS4, UQCRH, COX6A1	157	151	6910	5.5380267431560295	1.0904197490502199E-6	2.726050487567022E-7	7.393415135670267E-6
KEGG_PATHWAY	hsa05016:Huntingtons disease	20	0.029760576164754547	4.8825045927111713E-8	NDUFA4, UQCRC2, NDUFB7, SLC25A5, NDUFB9, COX7B, CYCS, CYC1, COX7C, NDUFAB1, NDUFA13, NDUFA10, VDAC2, UQCRFS1, NDUFB2, NDUFS6, NDUFS4, UQCRH, COX6A1, TBPL1	157	192	6910	4.584660297239915	8.886119088113986E-6	1.777230134725194E-6	6.025111538576766E-5
KEGG_PATHWAY	hsa05010:Alzheimers disease	17	0.02529648974004137	1.010347768849332E-6	NDUFA4, UQCRC2, NDUFB7, NDUFB9, COX7B, CYCS, CYC1, COX7C, NDUFAB1, NDUFA13, NDUFA10, UQCRFS1, NDUFB2, NDUFS6, NDUFS4, UQCRH, COX6A1	157	168	6910	4.453670003033061	1.8386648131785144E-4	3.0646761516983645E-5	0.0012467832238183263
KEGG_PATHWAY	hsa01100:Metabolic pathways	44	0.06547326756246001	0.0014509100241344888	UQCRC2, NAMPT, PTGES2, CKMT1B, NDUFB7, COX10, B3GALT5, NDUFB9, CYC1, DTYMK, COX7B, NDUFAB1, DCK, COX7C, QARS, OGDH, UQCRFS1, PPCDC, NDUFB2, NDUFS6, NDUFS4, SCLY, B3GNT6, FUT3, FUT1, FUT2, SUCLA2, IMPDH2, DCTPP1, NDUFA4, ODC1, NAT1, CYCS, ACER1, NDUFA13, NDUFA10, AK6, OXSM, UQCRH, MBOAT2, COX6A1, PLA2G2D, MDH2, ALOX12	157	1228	6910	1.5770036722753584	0.23222409411344358	0.03704736568709999	1.7757971309092513
KEGG_PATHWAY	hsa04260:Cardiac muscle contraction	7	0.010416201657664092	0.006716861886505358	UQCRC2, UQCRH, CYC1, COX7B, COX7C, COX6A1, UQCRFS1	157	75	6910	4.107855626326963	0.7067098591473875	0.14214836563245203	7.980264082876598
KEGG_PATHWAY	hsa00601:Glycosphingolipid biosynthesis - lacto and neolacto series	4	0.00595211523295091	0.02005861874329917	B3GALT5, FUT3, FUT1, FUT2	157	26	6910	6.7711905928466445	0.9749724834006442	0.3361859846856545	22.123333046187554
KEGG_PATHWAY	hsa00603:Glycosphingolipid biosynthesis - globo series	3	0.004464086424713183	0.03857868631271075	B3GALT5, FUT1, FUT2	157	14	6910	9.43130118289354	0.9992232133989427	0.511313690395276	38.46077338608778
KEGG_PATHWAY	hsa03013:RNA transport	9	0.013392259274139548	0.04046832463681875	RPP38, TRNT1, EEF1A1, GEMIN2, RAN, SNORD3A, SAP18, NUP37, SNORD3B-2	157	172	6910	2.3029921493112133	0.9994570054159445	0.49514899274730517	39.9368381631262
KEGG_PATHWAY	hsa03008:Ribosome biogenesis in eukaryotes	6	0.008928172849426366	0.046347390415155815	RPP38, RAN, SNORD3A, UTP15, SNORD3B-2, AK6	157	87	6910	3.0353613002415987	0.9998225742388722	0.5131243482127065	44.323649747945396
KEGG_PATHWAY	hsa03050:Proteasome	4	0.00595211523295091	0.0763666692204504	PSMA2, PSMB5, PSMA6, PSMA3	157	44	6910	4.001158077591199	0.9999994740716209	0.671152644068544	62.48043644130914
