# Supplementary material for: Integrative analysis of genetic and epigenetic profiling of lung squamous cell carcinoma (LSCC) patients to identify smoking level relevant biomarkers
Source: BioData Min. 2019 Oct 21;12:18. doi: 10.1186/s13040-019-0207-y (PMC6802182; doi:10.1186/s13040-019-0207-y)
Supplement: Supplementary file 7 — Additional file 7: Table S2A. The summary of GO terms for down-regulated genes by RNA-seq. [file 13040_2019_207_MOESM7_ESM.txt]

Category	Term	Count	%	PValue	Genes	List_Total	Pop Hits	Pop Total	Fold Enrichment	Bonferroni	Benjamini	FDR
GOTERM_BP_DIRECT	GO:0006672~ceramide metabolic process	4	0.009526304508323608	0.002340771233577551	PPP2R1A, ACER3, PLA2G15, ACER2	270	17	16792	14.633551198257079	0.9447885373135649	0.9447885373135649	3.731229365031652
GOTERM_BP_DIRECT	GO:0006469~negative regulation of protein kinase activity	7	0.016671032889566315	0.0051729274974923085	FLRT3, AKT1S1, PODN, RTN4RL1, UBASH3B, FABP4, CAMK2N1	270	99	16792	4.397456041900486	0.9983555228907851	0.9594478470458735	8.071079769789025
GOTERM_BP_DIRECT	GO:0002576~platelet degranulation	7	0.016671032889566315	0.006262095416084971	F13A1, CALM3, IGF2, SERPINA1, EGF, PROS1, APLP2	270	103	16792	4.22668104998202	0.999575367188484	0.9248369289515883	9.690645457298396
GOTERM_BP_DIRECT	GO:0007030~Golgi organization	6	0.014289456762485412	0.0066651284591361624	PRKD1, COG4, RAB30, GBF1, LMAN2L, LMAN1	270	74	16792	5.042642642642643	0.9997428048368222	0.8733615170692609	10.28312915049494
GOTERM_BP_DIRECT	GO:0030148~sphingolipid biosynthetic process	5	0.011907880635404511	0.007210021550200962	PRKD1, ACER3, SPTLC3, ACER2, KDSR	270	48	16792	6.478395061728395	0.9998694648818712	0.8328349535625694	11.078358316342262
GOTERM_BP_DIRECT	GO:0043388~positive regulation of DNA binding	4	0.009526304508323608	0.00990680882371916	TRIM28, CALM3, SKI, EGF	270	28	16792	8.884656084656084	0.9999954749087671	0.8713910408968277	14.917673781284147
GOTERM_BP_DIRECT	GO:0007585~respiratory gaseous exchange	4	0.009526304508323608	0.016869755559308267	ELN, SFTPD, CFTR, SFTPB	270	34	16792	7.3167755991285395	0.9999999992633417	0.9504180362275737	24.123734629866345
GOTERM_BP_DIRECT	GO:0086064~cell communication by electrical coupling involved in cardiac conduction	3	0.007144728381242706	0.01775088355159814	ATP1B2, GJA1, CACNA1C	270	13	16792	14.352136752136753	0.9999999997568045	0.9371588050223649	25.219678740236475
GOTERM_BP_DIRECT	GO:2001237~negative regulation of extrinsic apoptotic signaling pathway	4	0.009526304508323608	0.022699931061290923	LMNA, YAP1, TCF7L2, SCG2	270	38	16792	6.546588693957116	0.9999999999995274	0.9572926813882285	31.104357712614895
GOTERM_BP_DIRECT	GO:0043149~stress fiber assembly	3	0.007144728381242706	0.023399008091805146	ELN, ITGB5, ZYX	270	15	16792	12.438518518518519	0.9999999999998048	0.9464152627182303	31.89967549525535
GOTERM_BP_DIRECT	GO:0015031~protein transport	13	0.030960489652051726	0.025831549406244256	COG4, ADAMTS9, TBC1D17, GBF1, RRBP1, DDX19A, IST1, LMAN2L, SEC22B, LMAN1, SCAMP4, DMBT1, FUZ	270	395	16792	2.0468448195030473	0.999999999999991	0.9471698678806373	34.60046881231105
GOTERM_BP_DIRECT	GO:1904425~negative regulation of GTP binding	2	0.004763152254161804	0.03178337955404168	RAP1GAP, ARHGAP28	270	2	16792	62.1925925925926	1.0	0.9640936757019233	40.79091934482491
GOTERM_BP_DIRECT	GO:0030111~regulation of Wnt signaling pathway	3	0.007144728381242706	0.0365463716368309	PPP2R1A, FOXL1, TCF7L1	270	19	16792	9.819883040935673	1.0	0.9709809095612448	45.344167585151965
GOTERM_BP_DIRECT	GO:0071480~cellular response to gamma radiation	3	0.007144728381242706	0.043956681675644704	CRYAB, ELK1, YAP1	270	21	16792	8.884656084656084	1.0	0.9811005843556068	51.78010475868711
GOTERM_BP_DIRECT	GO:0006888~ER to Golgi vesicle-mediated transport	7	0.016671032889566315	0.04415874390331258	COG4, GBF1, LMAN2L, SEC22B, SERPINA1, LMAN1, PROS1	270	160	16792	2.720925925925926	1.0	0.975801548070375	51.94520605241229
GOTERM_BP_DIRECT	GO:0010951~negative regulation of endopeptidase activity	6	0.014289456762485412	0.04523093339711471	SERPINA1, TIMP2, PROS1, SERPINH1, CRIM1, APLP2	270	121	16792	3.0839302112029383	1.0	0.9720007267012543	52.81243332901199
GOTERM_BP_DIRECT	GO:0045453~bone resorption	3	0.007144728381242706	0.04785261968198794	NCDN, TPP1, IL7	270	22	16792	8.480808080808082	1.0	0.9717076913116822	54.871497623290175
GOTERM_BP_DIRECT	GO:0007160~cell-matrix adhesion	5	0.011907880635404511	0.05656415280625641	SIGLEC1, FREM1, ITGB5, BCAM, ZYX	270	90	16792	3.455144032921811	1.0	0.9816522419182612	61.12419868657606
GOTERM_BP_DIRECT	GO:0006351~transcription, DNA-templated	41	0.09764462121031699	0.06202002650241616	TSHZ3, ZKSCAN8, HOXA13, TCEAL9, TFE3, CNOT3, ZKSCAN3, TCF7L2, TCF7L1, ZNF616, NR1H2, ZNF304, ZSCAN22, ATN1, ZNF772, ZNF579, NR2F2, MN1, FIZ1, MAF, ZNF548, FOXL1, ZNF264, ZNF284, ARID5A, SIX5, SKI, NR4A3, ZBTB45, ZNF525, ZNF334, ZNF234, ZNF787, PHF3, EBF4, ZNF134, ZNF749, ZNF417, MZF1, HIF3A, CAND2	270	1955	16792	1.304294780714218	1.0	0.9844719009224346	64.61584600516416
GOTERM_BP_DIRECT	GO:0090309~positive regulation of methylation-dependent chromatin silencing	2	0.004763152254161804	0.06256021205410825	ZNF304, TRIM28	270	4	16792	31.0962962962963	1.0	0.9815455530857847	64.94505404420437
GOTERM_BP_DIRECT	GO:0006914~autophagy	6	0.014289456762485412	0.06290795192564128	ARSB, GABARAPL1, TBC1D17, MAP1LC3B, UVRAG, ZKSCAN3	270	133	16792	2.8056808688387633	1.0	0.9781634507693124	65.15545595372365
GOTERM_BP_DIRECT	GO:0051056~regulation of small GTPase mediated signal transduction	6	0.014289456762485412	0.06453428994821933	VAV3, RAP1GAP, RASGRF2, ARHGAP28, RHOBTB2, ARAP2	270	134	16792	2.784742951907131	1.0	0.9764336013303124	66.12384491551096
GOTERM_BP_DIRECT	GO:0001525~angiogenesis	8	0.019052609016647216	0.06715907680353754	PRKD1, ZNF304, VAV3, MMP19, HIF3A, ANPEP, EGF, SCG2	270	223	16792	2.2311243979405417	1.0	0.9761501229063495	67.63365722113497
GOTERM_BP_DIRECT	GO:0050679~positive regulation of epithelial cell proliferation	4	0.009526304508323608	0.07147796060591896	ZNF304, FGF7, C5AR1, NR4A3	270	60	16792	4.146172839506173	1.0	0.9780568407282773	69.98129932204462
GOTERM_BP_DIRECT	GO:0048208~COPII vesicle coating	4	0.009526304508323608	0.07432352378654455	PPP6R1, SEC22B, SERPINA1, LMAN1	270	61	16792	4.078202792956891	1.0	0.9780343428849848	71.43970982711114
GOTERM_BP_DIRECT	GO:0007229~integrin-mediated signaling pathway	5	0.011907880635404511	0.07475589476116108	PRKD1, ZNF304, VAV3, ITGB5, ZYX	270	99	16792	3.1410400299289187	1.0	0.9751184350181218	71.65540060063763
GOTERM_BP_DIRECT	GO:0001937~negative regulation of endothelial cell proliferation	3	0.007144728381242706	0.07823724860715583	GJA1, NR2F2, SCG2	270	29	16792	6.433716475095785	1.0	0.9759926897842047	73.33722638049235
GOTERM_BP_DIRECT	GO:0030449~regulation of complement activation	3	0.007144728381242706	0.08296895406272602	C5AR1, C4BPA, PROS1	270	30	16792	6.2192592592592595	1.0	0.9781463490413332	75.47336186495176
GOTERM_BP_DIRECT	GO:0030593~neutrophil chemotaxis	4	0.009526304508323608	0.0892815219798192	VAV3, C5AR1, GBF1, CCL18	270	66	16792	3.7692480359147025	1.0	0.9814251896258165	78.07390110445021
GOTERM_BP_DIRECT	GO:0010887~negative regulation of cholesterol storage	2	0.004763152254161804	0.09236225863427411	NR1H2, ABCG1	270	6	16792	20.730864197530867	1.0	0.9815499769938072	79.24690157929713
GOTERM_BP_DIRECT	GO:0006936~muscle contraction	5	0.011907880635404511	0.09310456086119075	CRYAB, TMOD3, CALM3, ITGB5, GJA1	270	107	16792	2.90619591554171	1.0	0.9796874148043478	79.5205950932838
GOTERM_BP_DIRECT	GO:0002088~lens development in camera-type eye	3	0.007144728381242706	0.09765965069480549	CRYAB, GJA1, SIX5	270	33	16792	5.653872053872053	1.0	0.98111222311503	81.12732965192832
