# Supplementary material for: Integrative analysis of genetic and epigenetic profiling of lung squamous cell carcinoma (LSCC) patients to identify smoking level relevant biomarkers
Source: BioData Min. 2019 Oct 21;12:18. doi: 10.1186/s13040-019-0207-y (PMC6802182; doi:10.1186/s13040-019-0207-y)
Supplement: Supplementary file 8 — Additional file 8: Table S2B. The summary of KEGG pathways for down -regulated genes by RNA-seq. [file 13040_2019_207_MOESM8_ESM.txt]

Category	Term	Count	%	PValue	Genes	List_Total	Pop Hits	Pop Total	Fold Enrichment	Bonferroni	Benjamini	FDR
KEGG_PATHWAY	hsa05412:Arrhythmogenic right ventricular cardiomyopathy (ARVC)	6	0.014289456762485412	0.004693953597717478	LMNA, ITGB5, GJA1, CACNA1C, TCF7L2, TCF7L1	108	71	6910	5.406885758998435	0.5267330920626191	0.5267330920626191	5.517118773400975
KEGG_PATHWAY	hsa04142:Lysosome	7	0.016671032889566315	0.010940468045966103	ARSB, PLA2G15, AP1G1, TPP1, NAGA, MANBA, CTSF	108	121	6910	3.7014080195898376	0.8260730782687721	0.5829545327770269	12.426393217462984
KEGG_PATHWAY	hsa04610:Complement and coagulation cascades	5	0.011907880635404511	0.021769412570985767	C5AR1, F13A1, SERPINA1, C4BPA, PROS1	108	69	6910	4.636339237788513	0.9697895715411909	0.688551941278063	23.31635965450459
KEGG_PATHWAY	hsa00600:Sphingolipid metabolism	4	0.009526304508323608	0.035786013274020215	ACER3, SPTLC3, ACER2, KDSR	108	47	6910	5.4452324665090615	0.9969550869727014	0.7650942091399164	35.5681333236015
KEGG_PATHWAY	hsa05213:Endometrial cancer	4	0.009526304508323608	0.04616624696817485	ELK1, EGF, TCF7L2, TCF7L1	108	52	6910	4.921652421652421	0.9994553002542892	0.777550499700754	43.454163661861124
KEGG_PATHWAY	hsa04390:Hippo signaling pathway	6	0.014289456762485412	0.08449794680576743	PPP2R1A, YAP1, TCF7L2, TCF7L1, DLG2, LATS2	108	151	6910	2.5423105224429725	0.999999198631443	0.9036233004446264	65.52241977345194
KEGG_PATHWAY	hsa04145:Phagosome	6	0.014289456762485412	0.08821723840346714	CD209, SFTPD, SEC22B, ITGB5, COLEC12, FCGR2A	108	153	6910	2.5090777051561366	0.9999995805029103	0.8772670200763152	67.17445754193872
