# Supplementary material for: Integrative analysis of genetic and epigenetic profiling of lung squamous cell carcinoma (LSCC) patients to identify smoking level relevant biomarkers
Source: BioData Min. 2019 Oct 21;12:18. doi: 10.1186/s13040-019-0207-y (PMC6802182; doi:10.1186/s13040-019-0207-y)
Supplement: Supplementary file 9 — Additional file 9: Table S3. Summary of clinical information of 299 LSCC cases involved in this study. [file 13040_2019_207_MOESM9_ESM.xlsx]

## Sheet: Sheet1
patient_barcode	smoke_indensity	smoke_packs_per_year	year_start_smoke	year_stop_smoke	smoke_history	gender	race	ethnicity	tumor stage	stage_T	stage_N	stage_M	targeted_therapy
TCGA-21-5786	high	75	1959	Not Available	2	MALE	WHITE	NOT HISPANIC OR LATINO	Stage IB	T2	N0	M0	Not Available
TCGA-21-5787	high	100	1956	2009	4	MALE	BLACK OR AFRICAN AMERICAN	NOT HISPANIC OR LATINO	Stage IIIA	T2	N2	M0	Not Available
TCGA-22-4601	high	60	Not Available	Not Available	2	FEMALE	WHITE	Not Available	Stage IIIA	T4	N0	M0	Not Available
TCGA-22-4605	high	75	1946	1996	4	FEMALE	Not Available	Not Available	Stage IB	T2	N0	M0	Not Available
TCGA-22-4609	high	77	Not Available	Not Available	2	MALE	WHITE	Not Available	Stage IA	T1	N0	M0	Not Available
TCGA-22-5471	high	50	Not Available	2005	4	MALE	WHITE	Not Available	Stage IB	T2	N0	M0	Not Available
TCGA-22-5474	high	50	1944	1994	4	MALE	WHITE	Not Available	Stage IB	T2a	N0	M0	Not Available
TCGA-22-5477	high	100	Not Available	Not Available	2	MALE	WHITE	Not Available	Stage IA	T1	N0	M0	Not Available
TCGA-22-5481	high	75	1952	2002	4	FEMALE	WHITE	Not Available	Stage IIB	T2	N1	M0	Not Available
TCGA-22-5482	high	60	1944	2004	4	MALE	WHITE	Not Available	Stage IB	T2a	N0	M0	Not Available
TCGA-22-5483	high	50	Not Available	2004	4	MALE	WHITE	Not Available	Stage IIA	T1a	N1	M0	Not Available
TCGA-22-5485	high	60	Not Available	Not Available	2	FEMALE	WHITE	Not Available	Stage IA	T1a	N0	M0	Not Available
TCGA-22-5489	high	70	Not Available	2003	4	MALE	WHITE	Not Available	Stage IA	T1b	N0	M0	Not Available
TCGA-22-5491	high	57	Not Available	Not Available	2	MALE	WHITE	Not Available	Stage IA	T1a	N0	M0	Not Available
TCGA-22-5492	high	50	1953	2003	4	FEMALE	Not Available	Not Available	Stage IIIA	T2a	N2	M0	Not Available
TCGA-22-A5C4	high	80	1960	2012	4	MALE	WHITE	NOT HISPANIC OR LATINO	Stage IIA	T2b	N0	M0	NO
TCGA-33-4582	high	86	1966	Not Available	2	MALE	WHITE	NOT HISPANIC OR LATINO	Stage IA	T1	N0	M0	Not Available
TCGA-33-4586	high	108	1961	2004	4	MALE	WHITE	NOT HISPANIC OR LATINO	Stage IIIA	T2	N2	M0	Not Available
TCGA-33-6738	high	50	Not Available	Not Available	4	MALE	WHITE	Not Available	Stage IIIA	T1	N2	MX	Not Available
TCGA-33-A4WN	high	60	1970	Not Available	2	MALE	WHITE	NOT HISPANIC OR LATINO	Stage IB	T2a	N0	MX	Not Available
TCGA-33-A5GW	high	50	Not Available	2008	4	MALE	WHITE	NOT HISPANIC OR LATINO	Stage IIA	T1a	N1	MX	Not Available
TCGA-33-AAS8	high	60	1971	1991	4	FEMALE	BLACK OR AFRICAN AMERICAN	NOT HISPANIC OR LATINO	Stage IA	T1	N0	MX	YES
TCGA-33-AASD	high	84	1950	Not Available	2	MALE	BLACK OR AFRICAN AMERICAN	NOT HISPANIC OR LATINO	Stage IA	T1	N0	MX	NO
TCGA-33-AASI	high	60	Not Available	Not Available	4	FEMALE	BLACK OR AFRICAN AMERICAN	NOT HISPANIC OR LATINO	Stage IIB	T2	N1	MX	YES
TCGA-33-AASL	high	60	Not Available	Not Available	2	FEMALE	BLACK OR AFRICAN AMERICAN	NOT HISPANIC OR LATINO	Stage IA	T1	N0	MX	NO
TCGA-34-5231	high	50	Not Available	Not Available	3	MALE	WHITE	NOT HISPANIC OR LATINO	Stage IA	T1	N0	M0	Not Available
TCGA-34-5240	high	56	1953	Not Available	2	FEMALE	WHITE	NOT HISPANIC OR LATINO	Stage IIB	T2	N1	M0	Not Available
TCGA-34-8454	high	90	Not Available	Not Available	4	FEMALE	WHITE	NOT HISPANIC OR LATINO	Stage IIIA	T3	N1	M0	YES
TCGA-34-8455	high	50	Not Available	Not Available	4	MALE	WHITE	NOT HISPANIC OR LATINO	Stage IV	T4	N0	M1a	NO
TCGA-39-5021	high	114	1947	2004	4	MALE	WHITE	NOT HISPANIC OR LATINO	Stage IB	T2a	N0	M0	Not Available
TCGA-39-5029	high	192	1958	2006	4	MALE	WHITE	HISPANIC OR LATINO	Stage IIIA	T1b	N2	M0	Not Available
TCGA-39-5031	high	60	1946	1997	4	FEMALE	Not Available	Not Available	Stage IA	T1a	N0	M0	Not Available
TCGA-39-5034	high	84	1950	2007	4	FEMALE	WHITE	NOT HISPANIC OR LATINO	Stage IIB	T3	N0	M0	Not Available
TCGA-39-5036	high	63	1957	2000	4	MALE	WHITE	Not Available	Stage IB	T2	N0	M0	Not Available
TCGA-39-5039	high	64	1949	1983	3	MALE	WHITE	Not Available	Stage IIA	T2b	N0	M0	Not Available
TCGA-39-5040	high	60	1964	2005	4	MALE	WHITE	NOT HISPANIC OR LATINO	Stage IIIA	T2a	N2	M0	Not Available
TCGA-43-6143	high	114	1953	2010	4	MALE	WHITE	NOT HISPANIC OR LATINO	Stage IB	T2	N0	M0	Not Available
TCGA-43-8115	high	55.83	1955	2011	4	FEMALE	WHITE	NOT HISPANIC OR LATINO	Stage IIA	T2a	N1	MX	YES
TCGA-43-A475	high	100	1958	2008	4	FEMALE	WHITE	NOT HISPANIC OR LATINO	Stage IIB	T3	N0	M0	YES
TCGA-52-7809	high	60	1948	Not Available	2	MALE	WHITE	NOT HISPANIC OR LATINO	Stage IB	T2	N0	M0	Not Available
TCGA-52-7811	high	50	1958	Not Available	2	MALE	WHITE	HISPANIC OR LATINO	Stage IB	T2	N0	M0	Not Available
TCGA-56-7731	high	100	1961	2011	4	FEMALE	WHITE	NOT HISPANIC OR LATINO	Stage IB	T2a	N0	MX	Not Available
TCGA-56-7822	high	60	Not Available	2011	4	MALE	BLACK OR AFRICAN AMERICAN	NOT HISPANIC OR LATINO	Stage IIB	T2b	N1	M0	Not Available
TCGA-56-7823	high	80	1968	2008	4	FEMALE	WHITE	NOT HISPANIC OR LATINO	Stage IIA	T1b	N1	M0	Unknown
TCGA-56-8304	high	58	1953	Not Available	2	FEMALE	WHITE	Unknown	Stage IA	T1b	N0	MX	Unknown
TCGA-56-8305	high	100	1946	1996	3	MALE	WHITE	NOT HISPANIC OR LATINO	Stage IB	T2a	N0	M0	Unknown
TCGA-56-8308	high	63	1967	1992	3	MALE	WHITE	NOT HISPANIC OR LATINO	Stage IIB	T3	N0	MX	YES
TCGA-56-8309	high	50	Not Available	Not Available	2	MALE	WHITE	NOT HISPANIC OR LATINO	Stage IA	T1b	N0	MX	Unknown
TCGA-56-8503	high	91	1951	Not Available	2	FEMALE	WHITE	NOT HISPANIC OR LATINO	Stage IIB	T3	N0	M0	Unknown
TCGA-56-8626	high	50	1962	Not Available	2	MALE	WHITE	NOT HISPANIC OR LATINO	Stage IA	T1a	N0	MX	NO
TCGA-56-8629	high	66	1968	2001	4	MALE	WHITE	NOT HISPANIC OR LATINO	Stage IIA	T2b	N0	MX	YES
TCGA-56-A49D	high	53	1953	2005	4	MALE	WHITE	Not Available	Stage IIIA	T2a	N2	MX	Unknown
TCGA-56-A4BW	high	120	1969	1999	4	MALE	WHITE	NOT HISPANIC OR LATINO	Stage IIA	T2a	N1	M0	Unknown
TCGA-56-A4BX	high	83	1957	2012	4	MALE	WHITE	NOT HISPANIC OR LATINO	Stage IIA	T2b	N0	MX	YES
TCGA-56-A4BY	high	65	1961	2004	4	MALE	WHITE	NOT HISPANIC OR LATINO	Stage IB	T2a	N0	MX	NO
TCGA-56-A4ZJ	high	100	Not Available	2002	4	FEMALE	WHITE	NOT HISPANIC OR LATINO	Stage IA	T1a	N0	M0	Unknown
TCGA-56-A5DS	high	50	1962	Not Available	2	FEMALE	WHITE	NOT HISPANIC OR LATINO	Stage IB	T2a	N0	MX	Unknown
TCGA-56-A62T	high	102	1962	Not Available	2	MALE	BLACK OR AFRICAN AMERICAN	NOT HISPANIC OR LATINO	Stage IIA	T2b	N0	MX	Unknown
TCGA-58-8386	high	65	Not Available	Not Available	2	MALE	Not Evaluated	Not Evaluated	Stage IV	T3	NX	M1	NO
TCGA-58-8388	high	80	Not Available	Not Available	2	MALE	WHITE	NOT HISPANIC OR LATINO	Stage IB	T2a	N0	M0	NO
TCGA-58-8390	high	120	Not Available	1998	4	MALE	WHITE	NOT HISPANIC OR LATINO	Stage IIA	T2b	N0	M0	NO
TCGA-58-8392	high	80	Not Available	Not Available	2	MALE	WHITE	NOT HISPANIC OR LATINO	Stage IB	T2a	N0	M0	NO
TCGA-58-A46N	high	50	Not Available	Not Available	2	MALE	WHITE	NOT HISPANIC OR LATINO	Stage IB	T2a	N0	M0	NO
TCGA-60-2704	high	60	1943	Not Available	2	MALE	WHITE	NOT HISPANIC OR LATINO	Stage IIB	T2	N1	M0	Not Available
TCGA-60-2709	high	157.5	1959	Not Available	2	MALE	BLACK OR AFRICAN AMERICAN	NOT HISPANIC OR LATINO	Stage IB	T2	N0	MX	Not Available
TCGA-63-A5MI	high	50	Not Available	2008	4	MALE	Not Evaluated	Not Evaluated	Stage IIIA	T2	N2	M0	YES
TCGA-63-A5MR	high	120	1957	1997	4	FEMALE	Not Evaluated	Not Evaluated	Stage IB	T2	N0	M0	NO
TCGA-63-A5MT	high	100	1961	2011	4	MALE	Not Evaluated	Not Evaluated	Stage IIB	T3	N0	M0	YES
TCGA-63-A5MV	high	50	1961	2011	4	MALE	Not Evaluated	Not Evaluated	Stage IIA	T2b	N0	M0	YES
TCGA-63-A5MW	high	60	Not Available	Not Available	4	MALE	Not Evaluated	Not Evaluated	Stage IB	T2	N0	M0	NO
TCGA-68-7755	high	78	1973	1999	4	FEMALE	WHITE	NOT HISPANIC OR LATINO	Stage IIA	T1b	N1	M0	Not Available
TCGA-68-8250	high	50	Not Available	2011	4	MALE	BLACK OR AFRICAN AMERICAN	NOT HISPANIC OR LATINO	Stage IA	T1a	N0	MX	NO
TCGA-68-8251	high	52	1944	1979	3	MALE	WHITE	HISPANIC OR LATINO	Stage IB	T2a	N0	M0	YES
TCGA-68-A59I	high	50	1962	2012	4	FEMALE	BLACK OR AFRICAN AMERICAN	NOT HISPANIC OR LATINO	Stage IIIA	T3	N1	M0	YES
TCGA-6A-AB49	high	50	1969	Not Available	3	FEMALE	BLACK OR AFRICAN AMERICAN	NOT HISPANIC OR LATINO	Stage IB	T2	N0	MX	NO
TCGA-77-6845	high	51	1952	2003	4	MALE	WHITE	Not Available	Stage IIB	T3	N0	M0	Not Available
TCGA-77-7141	high	70	1953	1988	4	MALE	WHITE	Not Available	Stage IB	T2	N0	M0	Not Available
TCGA-77-7142	high	52.5	1959	2004	4	FEMALE	WHITE	Not Available	Stage IB	T2	N0	M0	Not Available
TCGA-77-7335	high	52	1954	1980	3	FEMALE	WHITE	Not Available	Stage IIIB	T4	N2	M0	Not Available
TCGA-77-7337	high	79.5	1942	1996	4	MALE	WHITE	Not Available	Stage IIB	T2	N1	M0	Not Available
TCGA-77-7465	high	120	1963	Not Available	2	MALE	WHITE	Not Available	Stage IIA	T2a	N1	M0	Not Available
TCGA-77-8007	high	100	1960	Not Available	2	MALE	Not Available	Not Available	Stage IIB	T2	N1	M0	Not Available
TCGA-77-8008	high	61.5	1945	1986	4	MALE	Not Available	Not Available	Stage IB	T2	N0	M0	Not Available
TCGA-77-8009	high	97.5	1967	2006	4	MALE	Not Available	Not Available	Stage IIB	T2	N1	M0	Not Available
TCGA-77-8128	high	113	1953	Not Available	2	MALE	Not Evaluated	Not Evaluated	Stage IIIA	T2	N2	M0	NO
TCGA-77-8131	high	69	1941	1987	4	MALE	Not Evaluated	Not Evaluated	Stage IB	T2	NX	M0	Unknown
TCGA-77-8136	high	135	1947	Not Available	2	FEMALE	Not Evaluated	Not Evaluated	Stage IIB	T2	N1	M0	NO
TCGA-77-8138	high	54	1946	2000	4	MALE	Not Evaluated	Not Evaluated	Stage IB	T2	N0	M0	NO
TCGA-77-8139	high	52	1951	Not Available	2	MALE	Not Evaluated	Not Evaluated	Stage IIB	T3	N0	M0	NO
TCGA-77-8140	high	78	1962	2001	4	FEMALE	Not Evaluated	Not Evaluated	Stage IIB	T2	N1	M0	NO
TCGA-77-8144	high	59	1944	Not Available	2	MALE	Not Evaluated	Not Evaluated	Stage IB	T2	N0	M0	NO
TCGA-77-8145	high	57	1943	Not Available	2	MALE	Not Evaluated	Not Evaluated	Stage IIIB	T4	N1	M0	NO
TCGA-77-8146	high	75	1954	Not Available	2	MALE	Not Evaluated	Not Evaluated	Stage IA	T1	N0	M0	NO
TCGA-77-8148	high	60	Not Available	1999	4	MALE	Not Evaluated	Not Evaluated	Stage IIIA	T3	N1	M0	NO
TCGA-77-8156	high	57.5	1963	Not Available	2	MALE	Not Evaluated	Not Evaluated	Stage IB	T2a	N0	M0	NO
TCGA-77-A5FZ	high	141	1953	2000	4	MALE	Not Evaluated	Not Evaluated	Stage IIIB	T4	N0	M0	NO
TCGA-77-A5G1	high	53	1942	1995	4	MALE	Not Evaluated	Not Evaluated	Stage IIIA	T3	N1	M0	NO
TCGA-77-A5G6	high	74	1955	Not Available	2	MALE	Not Evaluated	Not Evaluated	Stage IIIA	T2	N2	M0	NO
TCGA-77-A5G7	high	69	1963	Not Available	2	MALE	Not Evaluated	Not Evaluated	Stage IA	T1	N0	M0	NO
TCGA-77-A5G8	high	90	1949	2009	4	MALE	Not Evaluated	Not Evaluated	Stage IIB	T3	N0	M0	Unknown
TCGA-77-A5GA	high	99	1949	1982	3	MALE	Not Evaluated	Not Evaluated	Stage IB	T2a	N0	M0	NO
TCGA-77-A5GB	high	52	1939	Not Available	2	MALE	Not Evaluated	Not Evaluated	Stage IB	T2a	NX	M0	NO
TCGA-77-A5GF	high	60	1956	1996	4	MALE	Not Evaluated	Not Evaluated	Stage IIA	T2a	N1	M0	NO
TCGA-85-7699	high	74	1953	1990	3	MALE	WHITE	NOT HISPANIC OR LATINO	Stage IIIA	T4	N0	M0	Not Available
TCGA-85-8048	high	50	1960	Not Available	2	MALE	WHITE	NOT HISPANIC OR LATINO	Stage IA	T1	N0	M0	Unknown
TCGA-85-8070	high	50	1960	Not Available	2	MALE	WHITE	NOT HISPANIC OR LATINO	Stage IB	T2	N0	M0	Unknown
TCGA-85-8287	high	50	1965	Not Available	2	MALE	WHITE	NOT HISPANIC OR LATINO	Stage IA	T1b	N0	M0	Unknown
TCGA-85-8288	high	50	1962	Not Available	2	MALE	WHITE	NOT HISPANIC OR LATINO	Stage IIA	T1b	N1	M0	Unknown
TCGA-85-8351	high	60	1951	Not Available	2	MALE	WHITE	NOT HISPANIC OR LATINO	Stage IIA	T2a	N1	M0	Unknown
TCGA-85-8352	high	50	1962	Not Available	2	MALE	WHITE	NOT HISPANIC OR LATINO	Stage IIIA	T3	N1	M0	Unknown
TCGA-85-8353	high	50	1960	Not Available	2	MALE	WHITE	NOT HISPANIC OR LATINO	Stage IIIA	T3	N1	M0	Unknown
TCGA-85-8479	high	90	Not Available	2010	4	MALE	WHITE	NOT HISPANIC OR LATINO	Stage IA	T1a	N0	M0	Unknown
TCGA-85-8481	high	80	Not Available	2008	4	MALE	WHITE	NOT HISPANIC OR LATINO	Stage IIB	T3	N0	M0	Unknown
TCGA-85-8584	high	50	Not Available	Not Available	2	MALE	WHITE	NOT HISPANIC OR LATINO	Stage IIA	T2a	N1	M0	Unknown
TCGA-85-8664	high	60	1961	Not Available	2	MALE	WHITE	NOT HISPANIC OR LATINO	Stage IIB	T2b	N1	M0	Unknown
TCGA-85-8666	high	55	1967	Not Available	2	MALE	WHITE	NOT HISPANIC OR LATINO	Stage IB	T2a	N0	M0	Unknown
TCGA-85-A4QQ	high	50	1960	Not Available	2	MALE	WHITE	NOT HISPANIC OR LATINO	Stage IB	T2a	N0	M0	Unknown
TCGA-90-7964	high	180	1951	2011	4	MALE	WHITE	NOT HISPANIC OR LATINO	Stage IB	T2a	N0	MX	Not Available
TCGA-90-A4EE	high	68	1978	Not Available	2	MALE	WHITE	NOT HISPANIC OR LATINO	Stage IIA	T2a	N1	MX	YES
TCGA-90-A59Q	high	80	1972	Not Available	2	FEMALE	WHITE	NOT HISPANIC OR LATINO	Stage IIA	T2a	N1	MX	YES
TCGA-92-7341	high	50	1961	Not Available	2	MALE	WHITE	NOT HISPANIC OR LATINO	Stage IB	T2a	N0	MX	Not Available
TCGA-92-8063	high	74	1975	Not Available	2	MALE	WHITE	NOT HISPANIC OR LATINO	Stage IIIA	T2b	N2	MX	YES
TCGA-94-8035	high	50	1961	Not Available	2	MALE	WHITE	NOT HISPANIC OR LATINO	Stage IIB	T3	N0	MX	NO
TCGA-94-8491	high	56	1956	1984	3	MALE	WHITE	Unknown	Stage IIA	T2a	N1	M0	NO
TCGA-94-A5I4	high	80	Not Available	2006	4	MALE	WHITE	NOT HISPANIC OR LATINO	Stage IIA	T2a	N1	MX	NO
TCGA-94-A5I6	high	80	1972	2012	4	MALE	WHITE	NOT HISPANIC OR LATINO	Stage IIB	T3	N0	M0	YES
TCGA-96-7544	high	65	1943	Not Available	2	MALE	WHITE	NOT HISPANIC OR LATINO	Stage IIB	T2	N1	MX	Not Available
TCGA-96-7545	high	116	Not Available	2005	4	MALE	WHITE	NOT HISPANIC OR LATINO	Stage IA	T1	N0	MX	Not Available
TCGA-96-8170	high	50	1961	2011	4	FEMALE	WHITE	NOT HISPANIC OR LATINO	Stage IIA	T1a	N1	M0	NO
TCGA-96-A4JK	high	110	1957	Not Available	2	MALE	WHITE	NOT HISPANIC OR LATINO	Stage IIA	T2a	N1	M0	YES
TCGA-98-7454	high	60	1943	1983	3	MALE	WHITE	NOT HISPANIC OR LATINO	Stage IB	T2a	N0	M0	Not Available
TCGA-98-8021	high	60	1950	2010	4	FEMALE	WHITE	NOT HISPANIC OR LATINO	Stage IA	T1a	N0	M0	NO
TCGA-98-8022	high	117	1961	2008	4	MALE	WHITE	NOT HISPANIC OR LATINO	Stage IA	T1a	N0	M0	NO
TCGA-98-8023	high	75	1961	Not Available	2	MALE	WHITE	NOT HISPANIC OR LATINO	Stage IIIA	T3	N1	M0	NO
TCGA-98-A539	high	75	1962	Not Available	2	MALE	WHITE	NOT HISPANIC OR LATINO	Stage IIB	T3	N0	M0	NO
TCGA-98-A53A	high	80	1972	Not Available	2	MALE	BLACK OR AFRICAN AMERICAN	NOT HISPANIC OR LATINO	Stage IB	T2a	N0	M0	NO
TCGA-98-A53C	high	112.5	1955	2000	4	FEMALE	WHITE	NOT HISPANIC OR LATINO	Stage IA	T1a	N0	M0	NO
TCGA-98-A53D	high	90	1960	1990	4	MALE	WHITE	NOT HISPANIC OR LATINO	Stage IIB	T3	N0	M0	NO
TCGA-98-A53I	high	70	1969	2004	4	MALE	WHITE	NOT HISPANIC OR LATINO	Stage IIA	T2a	N1	M0	YES
TCGA-J1-A4AH	high	100	Not Available	2009	4	MALE	WHITE	NOT HISPANIC OR LATINO	Stage IIA	T2b	N0	MX	YES
TCGA-NC-A5HD	high	50	Not Available	2003	4	MALE	WHITE	Not Evaluated	Stage IIB	T3	N0	M0	NO
TCGA-NC-A5HG	high	80	1968	2008	4	MALE	WHITE	Not Evaluated	Stage IIIA	T2	N2	M0	YES
TCGA-NC-A5HH	high	60	Not Available	Not Available	2	MALE	WHITE	Not Evaluated	Stage IA	T1	N0	M0	NO
TCGA-NC-A5HI	high	60	1959	Not Available	2	FEMALE	WHITE	Not Evaluated	Stage IB	T2	N0	M0	YES
TCGA-NC-A5HJ	high	78	Not Available	2009	4	MALE	WHITE	Not Evaluated	Stage IIB	T3	N0	M0	NO
TCGA-NC-A5HM	high	50	Not Available	1992	3	MALE	WHITE	Not Evaluated	Stage IB	T2a	N0	M0	NO
TCGA-NC-A5HN	high	100	1953	2001	4	MALE	WHITE	Not Evaluated	Stage IIA	T2a	N1	M0	NO
TCGA-NC-A5HP	high	50	Not Available	Not Available	2	MALE	WHITE	Not Evaluated	Stage IV	T2a	N0	M1b	YES
TCGA-NC-A5HT	high	50	Not Available	2011	4	MALE	WHITE	Not Evaluated	Stage IIIA	T3	N1	M0	NO
TCGA-NK-A7XE	high	80	Not Available	Not Available	5	MALE	BLACK OR AFRICAN AMERICAN	NOT HISPANIC OR LATINO	Stage IIIB	T4	N2	M0	Unknown
TCGA-18-3417	low	25	1963	1989	3	MALE	Not Available	Not Available	Stage IV	T2	N1	M1	Not Available
TCGA-18-5592	low	40	Not Available	Not Available	3	MALE	Not Available	Not Available	Stage IIB	T3	N0	M0	Not Available
TCGA-21-5782	low	48	1953	2004	4	FEMALE	WHITE	NOT HISPANIC OR LATINO	Stage IB	T2	N0	M0	Not Available
TCGA-21-5784	low	14	Not Available	1978	3	FEMALE	WHITE	NOT HISPANIC OR LATINO	Stage IB	T2	N0	M0	Not Available
TCGA-22-4593	low	30	1942	2002	4	MALE	WHITE	Not Available	Stage IIA	T2b	N0	M0	Not Available
TCGA-22-4599	low	25	Not Available	Not Available	2	FEMALE	WHITE	Not Available	Stage IB	T2a	N0	M0	Not Available
TCGA-22-4613	low	30	1958	1988	3	FEMALE	WHITE	Not Available	Stage IA	T1b	N0	M0	Not Available
TCGA-22-5472	low	35	1964	1999	4	MALE	WHITE	NOT HISPANIC OR LATINO	Stage IB	T2a	N0	M0	Not Available
TCGA-22-5473	low	45	1942	1987	3	MALE	WHITE	NOT HISPANIC OR LATINO	Discrepancy	T3	N0	M0	Not Available
TCGA-22-5479	low	35	1966	2001	4	MALE	WHITE	Not Available	Stage IB	T2	N0	M0	Not Available
TCGA-22-5480	low	50	1952	2002	4	FEMALE	WHITE	NOT HISPANIC OR LATINO	Stage IA	T1b	N0	M0	Not Available
TCGA-33-4566	low	20	Not Available	Not Available	2	MALE	WHITE	NOT HISPANIC OR LATINO	Stage IB	T2	N0	M0	Not Available
TCGA-33-4583	low	46	1941	1987	4	MALE	WHITE	NOT HISPANIC OR LATINO	Stage IA	T1	N0	M0	Not Available
TCGA-33-4589	low	45	1948	Not Available	2	FEMALE	WHITE	HISPANIC OR LATINO	Stage IIB	T2	N1	M0	Not Available
TCGA-33-6737	low	20	Not Available	Not Available	4	MALE	WHITE	Not Available	Stage IIIA	T2	N2	M0	Not Available
TCGA-33-AASB	low	40	1962	Not Available	2	MALE	BLACK OR AFRICAN AMERICAN	NOT HISPANIC OR LATINO	Stage IB	T2	N0	MX	YES
TCGA-34-5234	low	40	1960	2000	4	FEMALE	WHITE	NOT HISPANIC OR LATINO	Stage IA	T1	N0	M0	Not Available
TCGA-34-5241	low	25	1954	1979	3	MALE	WHITE	NOT HISPANIC OR LATINO	Stage IB	T2	N0	M0	Not Available
TCGA-34-5928	low	40	Not Available	1993	3	FEMALE	WHITE	NOT HISPANIC OR LATINO	Stage IIB	T2	N1	M0	Not Available
TCGA-34-5929	low	40	Not Available	1985	3	FEMALE	WHITE	NOT HISPANIC OR LATINO	Stage IB	T2	N0	M0	Not Available
TCGA-34-8456	low	20	Not Available	Not Available	5	FEMALE	WHITE	NOT HISPANIC OR LATINO	Stage IIA	T2a	N1	M0	NO
TCGA-37-5819	low	45	1965	2010	4	MALE	WHITE	NOT HISPANIC OR LATINO	Stage IIIA	T2	N2	M0	Not Available
TCGA-39-5011	low	45	Not Available	1995	4	FEMALE	WHITE	NOT HISPANIC OR LATINO	Stage IA	T1b	N0	M0	Not Available
TCGA-39-5016	low	40	Not Available	2003	4	MALE	WHITE	Not Available	Stage IIA	T2a	N1	M0	Not Available
TCGA-39-5019	low	30	Not Available	Not Available	3	MALE	WHITE	NOT HISPANIC OR LATINO	Stage IB	T2a	N0	M0	Not Available
TCGA-39-5022	low	35	1996	2005	4	MALE	WHITE	NOT HISPANIC OR LATINO	Stage IB	T2a	N0	M0	Not Available
TCGA-39-5024	low	40	1964	2005	4	FEMALE	WHITE	NOT HISPANIC OR LATINO	Stage IIIA	T2a	N2	M0	Not Available
TCGA-39-5027	low	40	1946	2002	4	MALE	WHITE	NOT HISPANIC OR LATINO	Stage IB	T2a	N0	M0	Not Available
TCGA-39-5028	low	30	1946	1981	3	MALE	WHITE	NOT HISPANIC OR LATINO	Stage IIIA	T4	N1	M0	Not Available
TCGA-39-5030	low	8	1960	1971	3	FEMALE	ASIAN	Not Available	Stage IIIA	T2a	N2	M0	Not Available
TCGA-39-5035	low	47	1950	1997	4	FEMALE	WHITE	NOT HISPANIC OR LATINO	Stage IA	T1b	N0	M0	Not Available
TCGA-39-5037	low	26	1969	Not Available	2	MALE	WHITE	NOT HISPANIC OR LATINO	Stage IIA	T1b	N1	M0	Not Available
TCGA-43-5668	low	20	Not Available	1983	3	MALE	WHITE	NOT HISPANIC OR LATINO	Stage IIA	T1b	N1	M0	Not Available
TCGA-43-5670	low	30	1970	1980	3	MALE	WHITE	NOT HISPANIC OR LATINO	Stage IIA	T2b	N0	M0	Not Available
TCGA-43-6647	low	36	1959	1995	4	FEMALE	WHITE	NOT HISPANIC OR LATINO	Stage IIB	T2b	N1	MX	Not Available
TCGA-43-6770	low	34	1977	Not Available	2	FEMALE	BLACK OR AFRICAN AMERICAN	NOT HISPANIC OR LATINO	Stage IB	T2a	N0	MX	Not Available
TCGA-43-6771	low	40	1936	1976	3	MALE	WHITE	Not Available	Stage IB	T2	N0	MX	Not Available
TCGA-43-7656	low	45	1956	Not Available	4	MALE	WHITE	NOT HISPANIC OR LATINO	Stage IA	T1b	N0	MX	Not Available
TCGA-43-7657	low	45	1957	2002	4	FEMALE	WHITE	NOT HISPANIC OR LATINO	Stage IA	T1	N0	MX	Not Available
TCGA-43-7658	low	12	1970	1995	4	FEMALE	WHITE	Not Available	Stage IA	T1	N0	M0	Not Available
TCGA-43-8116	low	35	1959	Not Available	2	MALE	WHITE	NOT HISPANIC OR LATINO	Stage IA	T1b	N0	M0	NO
TCGA-43-8118	low	20	1971	Not Available	2	FEMALE	WHITE	NOT HISPANIC OR LATINO	Stage IA	T1b	N0	M0	YES
TCGA-43-A474	low	47	1965	2012	4	MALE	WHITE	NOT HISPANIC OR LATINO	Stage IIA	T2b	N0	M0	YES
TCGA-43-A56U	low	20.5	1971	2012	4	FEMALE	WHITE	NOT HISPANIC OR LATINO	Stage IA	T1b	N0	MX	NO
TCGA-43-A56V	low	48	1967	1999	4	MALE	BLACK OR AFRICAN AMERICAN	NOT HISPANIC OR LATINO	Stage IIIA	T2a	N2	M0	YES
TCGA-51-6867	low	40	Not Available	2002	4	FEMALE	WHITE	NOT HISPANIC OR LATINO	Stage I	T1	N0	M0	Not Available
TCGA-52-7622	low	22	1965	2010	4	FEMALE	WHITE	HISPANIC OR LATINO	Stage IA	T1a	N0	M0	Not Available
TCGA-52-7810	low	20	1970	1990	3	FEMALE	WHITE	NOT HISPANIC OR LATINO	Stage IIB	T3	N0	M0	Not Available
TCGA-52-7812	low	30	1967	1997	4	MALE	WHITE	HISPANIC OR LATINO	Discrepancy	T2	N2	M0	Not Available
TCGA-56-7221	low	25	Not Available	1982	3	MALE	WHITE	Not Available	Stage IB	T2	N0	M0	Not Available
TCGA-56-7222	low	23	1963	Not Available	2	MALE	WHITE	NOT HISPANIC OR LATINO	Stage IB	T2a	N0	M0	Not Available
TCGA-56-7579	low	2	1986	2003	4	MALE	WHITE	NOT HISPANIC OR LATINO	Stage IIIA	T3	N1	M0	Not Available
TCGA-56-8083	low	30	Not Available	2000	4	MALE	WHITE	NOT HISPANIC OR LATINO	Stage IB	T2a	N0	MX	Unknown
TCGA-56-8307	low	35	1977	Not Available	2	FEMALE	WHITE	NOT HISPANIC OR LATINO	Stage IIB	T3	N0	M0	Unknown
TCGA-56-8622	low	40	1984	2004	3	MALE	WHITE	NOT HISPANIC OR LATINO	Stage IB	T2a	N0	M0	Unknown
TCGA-56-8623	low	45	Not Available	Not Available	2	MALE	WHITE	NOT HISPANIC OR LATINO	Stage IB	T2a	N0	MX	Unknown
TCGA-56-8624	low	20	Not Available	1952	3	MALE	WHITE	NOT HISPANIC OR LATINO	Stage IIB	T3	N0	MX	Unknown
TCGA-58-8387	low	40	Not Available	2010	4	MALE	WHITE	NOT HISPANIC OR LATINO	Stage IIA	T2b	N0	M0	YES
TCGA-58-8391	low	30	Not Available	Not Available	2	FEMALE	WHITE	NOT HISPANIC OR LATINO	Stage IIIA	T2	N2	M0	YES
TCGA-58-8393	low	7	Not Available	Not Available	2	FEMALE	WHITE	NOT HISPANIC OR LATINO	Stage IB	T2a	N0	M0	NO
TCGA-58-A46K	low	10	Not Available	2005	4	MALE	WHITE	NOT HISPANIC OR LATINO	Stage IIIA	T2	N2	M0	YES
TCGA-60-2703	low	50	1950	2000	4	MALE	WHITE	NOT HISPANIC OR LATINO	Stage IIB	T2	N1	M0	Not Available
TCGA-63-A5MB	low	25	Not Available	1995	3	MALE	Not Evaluated	Not Evaluated	Stage IB	T2	N0	M0	YES
TCGA-63-A5MH	low	35	Not Available	Not Available	5	MALE	Not Evaluated	Not Evaluated	Stage IA	T1	N0	M0	NO
TCGA-63-A5MM	low	30	Not Available	1989	3	FEMALE	Not Evaluated	Not Evaluated	Stage IIB	T2	N1	M0	YES
TCGA-63-A5MP	low	41	1956	1997	4	MALE	Not Evaluated	Not Evaluated	Stage IIB	T2	N1	M0	YES
TCGA-63-A5MS	low	6	Not Available	Not Available	3	MALE	Not Evaluated	Not Evaluated	Stage IB	T2	N0	M0	NO
TCGA-63-A5MU	low	15	1981	2011	4	MALE	Not Evaluated	Not Evaluated	Stage IIB	T2b	N1	M0	YES
TCGA-63-A5MY	low	40	1966	2010	4	MALE	Not Evaluated	Not Evaluated	Stage IA	T1b	N0	M0	NO
TCGA-68-7756	low	20	Not Available	1971	3	MALE	WHITE	NOT HISPANIC OR LATINO	Stage IIIA	T4	N1	MX	Not Available
TCGA-68-7757	low	25	1960	2010	4	MALE	WHITE	NOT HISPANIC OR LATINO	Stage IA	T1b	N0	MX	NO
TCGA-68-A59J	low	45	1962	2007	4	FEMALE	WHITE	NOT HISPANIC OR LATINO	Stage IB	T2a	N0	MX	NO
TCGA-77-6842	low	22.5	1950	2000	4	MALE	WHITE	Not Available	Stage IIB	T2	N1	M0	Not Available
TCGA-77-6843	low	30	1941	Not Available	2	MALE	WHITE	Not Available	Stage IIA	T1	N1	M0	Not Available
TCGA-77-6844	low	45	1942	1987	4	MALE	WHITE	Not Available	Stage IIIA	T3	N1	M0	Not Available
TCGA-77-7138	low	20	1959	1979	3	MALE	Not Available	Not Available	Stage IB	T2	N0	M0	Not Available
TCGA-77-7139	low	2	1968	1991	4	MALE	WHITE	Not Available	Stage IIB	T2	N1	M0	Not Available
TCGA-77-7338	low	41.25	1952	Not Available	2	MALE	WHITE	Not Available	Stage IB	T2	N0	M0	Not Available
TCGA-77-7463	low	42	1954	1996	4	MALE	WHITE	Not Available	Stage IB	T2	N0	M0	Not Available
TCGA-77-8130	low	32.25	1945	1996	4	MALE	Not Evaluated	Not Evaluated	Stage IIB	T2	N1	M0	NO
TCGA-77-8133	low	22	1941	Not Available	2	MALE	Not Evaluated	Not Evaluated	Stage IIA	T1	N1	M0	NO
TCGA-77-8143	low	30	Not Available	Not Available	4	MALE	Not Evaluated	Not Evaluated	Stage IIIA	T2	N2	M0	NO
TCGA-77-8150	low	46	1961	Not Available	2	MALE	Not Evaluated	Not Evaluated	Stage IIIA	T3	N1	M0	NO
TCGA-77-8153	low	25	1950	1975	3	FEMALE	Not Evaluated	Not Evaluated	Stage IB	T2	N0	M0	NO
TCGA-77-8154	low	40	1966	2006	4	MALE	Not Evaluated	Unknown	Stage IA	T1	N0	M0	NO
TCGA-77-A5G3	low	40	1959	1999	4	MALE	Not Evaluated	Not Evaluated	Stage IIB	T2	N1	M0	NO
TCGA-85-6560	low	40	1970	2011	4	MALE	WHITE	NOT HISPANIC OR LATINO	Stage IIA	T1b	N1	M0	Not Available
TCGA-85-6561	low	35	1975	2000	4	MALE	WHITE	NOT HISPANIC OR LATINO	Stage IB	T2a	NX	M0	Not Available
TCGA-85-6798	low	35	1976	Not Available	2	MALE	WHITE	NOT HISPANIC OR LATINO	Stage IIIA	T3	N1	M0	Not Available
TCGA-85-7696	low	30	1970	2010	4	MALE	WHITE	NOT HISPANIC OR LATINO	Stage IA	T1	N0	M0	Not Available
TCGA-85-7697	low	30	1981	Not Available	3	MALE	WHITE	NOT HISPANIC OR LATINO	Stage IIB	T3	N0	M0	Not Available
TCGA-85-7698	low	44	1967	Not Available	3	MALE	WHITE	NOT HISPANIC OR LATINO	Stage IA	T1b	N0	M0	Not Available
TCGA-85-7843	low	35	1980	Not Available	2	MALE	WHITE	NOT HISPANIC OR LATINO	Stage IIA	T2a	N1	M0	Not Available
TCGA-85-7844	low	40	1970	Not Available	2	MALE	WHITE	NOT HISPANIC OR LATINO	Stage IB	T2a	N0	M0	Not Available
TCGA-85-7950	low	27	1984	Not Available	2	MALE	WHITE	NOT HISPANIC OR LATINO	Stage IB	T2a	N0	M0	Not Available
TCGA-85-8052	low	40	1970	Not Available	2	MALE	WHITE	NOT HISPANIC OR LATINO	Stage IIB	T3	N0	M0	Unknown
TCGA-85-8071	low	30	1981	Not Available	2	MALE	WHITE	NOT HISPANIC OR LATINO	Stage IIA	T1a	N1	M0	Unknown
TCGA-85-8072	low	15	1991	Not Available	2	MALE	WHITE	NOT HISPANIC OR LATINO	Stage IA	T1a	N0	M0	NO
TCGA-85-8276	low	20	1971	Not Available	2	MALE	WHITE	NOT HISPANIC OR LATINO	Stage IIA	T1b	N1	M0	Unknown
TCGA-85-8350	low	40	1971	Not Available	2	MALE	WHITE	NOT HISPANIC OR LATINO	Stage IA	T1b	N0	M0	Unknown
TCGA-85-8354	low	30	1972	Not Available	2	MALE	WHITE	NOT HISPANIC OR LATINO	Stage IB	T2a	N0	M0	Unknown
TCGA-85-8580	low	38	1973	2011	4	FEMALE	WHITE	NOT HISPANIC OR LATINO	Stage IB	T2a	N0	M0	Unknown
TCGA-85-8582	low	40	Not Available	Not Available	2	MALE	WHITE	NOT HISPANIC OR LATINO	Stage IA	T1a	N0	M0	Unknown
TCGA-85-A4CL	low	40	1970	Not Available	2	MALE	WHITE	NOT HISPANIC OR LATINO	Stage IA	T1b	N0	M0	Unknown
TCGA-85-A4JB	low	25	Not Available	Not Available	2	MALE	WHITE	NOT HISPANIC OR LATINO	Stage IIB	T3	N0	M0	Unknown
TCGA-85-A4JC	low	25	Not Available	Not Available	2	MALE	WHITE	NOT HISPANIC OR LATINO	Stage IIA	T2b	N0	M0	Unknown
TCGA-85-A4PA	low	40	1972	2012	4	MALE	WHITE	NOT HISPANIC OR LATINO	Stage IB	T2a	N0	M0	Unknown
TCGA-85-A4QR	low	50	1961	2011	4	MALE	WHITE	NOT HISPANIC OR LATINO	Stage IB	T2a	N0	M0	Unknown
TCGA-85-A50M	low	15	1997	2012	4	MALE	ASIAN	NOT HISPANIC OR LATINO	Stage IIA	T2b	N0	M0	NO
TCGA-85-A50Z	low	45	1973	Not Available	2	MALE	WHITE	NOT HISPANIC OR LATINO	Stage IIA	T2b	N0	M0	Unknown
TCGA-85-A510	low	45	1967	Not Available	2	FEMALE	WHITE	NOT HISPANIC OR LATINO	Stage IIB	T2b	N1	M0	Unknown
TCGA-85-A511	low	40	1972	Not Available	2	MALE	WHITE	NOT HISPANIC OR LATINO	Stage IIB	T2b	N1	M0	Unknown
TCGA-85-A512	low	25	1987	Not Available	2	MALE	WHITE	NOT HISPANIC OR LATINO	Stage IIA	T1b	N1	M0	Unknown
TCGA-85-A53L	low	30	1970	2000	4	MALE	ASIAN	NOT HISPANIC OR LATINO	Stage IIA	T2b	N0	M0	Unknown
TCGA-85-A5B5	low	15	1982	2011	4	MALE	WHITE	NOT HISPANIC OR LATINO	Stage IA	T1b	N0	M0	NO
TCGA-90-6837	low	40	Not Available	2009	4	MALE	WHITE	NOT HISPANIC OR LATINO	Stage IIB	T3	N0	MX	Not Available
TCGA-90-7766	low	30	1981	Not Available	2	FEMALE	WHITE	NOT HISPANIC OR LATINO	Stage IA	T1b	N0	MX	Not Available
TCGA-90-7767	low	25	1981	1991	3	MALE	WHITE	NOT HISPANIC OR LATINO	Stage IIB	T2b	N1	MX	Not Available
TCGA-90-7769	low	36	1971	1995	3	MALE	WHITE	NOT HISPANIC OR LATINO	Stage IIB	T2b	N1	MX	Not Available
TCGA-90-A4ED	low	30	1972	1992	3	MALE	WHITE	NOT HISPANIC OR LATINO	Stage IB	T2a	N0	MX	NO
TCGA-92-7340	low	15	1985	2000	4	FEMALE	WHITE	NOT HISPANIC OR LATINO	Stage IIA	T2a	N1	MX	Not Available
TCGA-92-8064	low	30	1974	2004	4	MALE	WHITE	NOT HISPANIC OR LATINO	Discrepancy	T2b	N0	MX	YES
TCGA-92-8065	low	14	1968	1995	3	FEMALE	WHITE	NOT HISPANIC OR LATINO	Stage IIB	T3	N0	MX	NO
TCGA-94-7033	low	30	Not Available	2011	4	MALE	WHITE	NOT HISPANIC OR LATINO	Stage IB	T2	N0	MX	Not Available
TCGA-94-7943	low	30	1961	1991	3	MALE	WHITE	NOT HISPANIC OR LATINO	Stage IA	T1b	NX	MX	Not Available
TCGA-94-A4VJ	low	37.5	1962	2012	4	FEMALE	WHITE	NOT HISPANIC OR LATINO	Stage IA	T1b	N0	M0	NO
TCGA-96-8169	low	35	1970	2005	4	FEMALE	WHITE	NOT HISPANIC OR LATINO	Stage IA	T1a	N0	M0	NO
TCGA-98-A538	low	35	1973	2008	4	MALE	WHITE	NOT HISPANIC OR LATINO	Stage IIB	T3	N0	M0	NO
TCGA-98-A53B	low	40	1972	Not Available	2	MALE	WHITE	NOT HISPANIC OR LATINO	Stage IB	T2a	N0	M0	NO
TCGA-98-A53H	low	40	1973	Not Available	2	FEMALE	WHITE	NOT HISPANIC OR LATINO	Stage IA	T1a	N0	M0	NO
TCGA-L3-A4E7	low	25	1962	Not Available	2	MALE	WHITE	NOT HISPANIC OR LATINO	Stage IB	T2a	N0	M0	NO
TCGA-L3-A524	low	25.6	1979	Not Available	2	FEMALE	WHITE	NOT HISPANIC OR LATINO	Stage IIB	T3	N0	M0	YES
TCGA-LA-A446	low	26	1961	Not Available	2	MALE	WHITE	NOT HISPANIC OR LATINO	Stage IA	T1b	N0	MX	NO
TCGA-LA-A7SW	low	37	1962	2012	4	MALE	BLACK OR AFRICAN AMERICAN	NOT HISPANIC OR LATINO	Stage IIIA	T3	N1	MX	YES
TCGA-MF-A522	low	45	1967	2010	4	MALE	WHITE	Unknown	Stage IB	T2a	N0	MX	YES
TCGA-NC-A5HE	low	30	1973	1993	4	MALE	WHITE	Not Evaluated	Stage IIB	T2	N1	M0	YES
TCGA-NC-A5HK	low	40	Not Available	2009	4	FEMALE	WHITE	Not Evaluated	Stage IIB	T3	N0	M0	YES
TCGA-NC-A5HL	low	40	Not Available	1995	4	MALE	WHITE	Not Evaluated	Stage IIA	T2b	N0	M0	NO
TCGA-NC-A5HO	low	30	Not Available	2010	4	FEMALE	WHITE	Not Evaluated	Stage IIIA	T3	N1	M0	YES
TCGA-NC-A5HR	low	35	Not Available	2008	4	FEMALE	WHITE	Not Evaluated	Stage IIA	T2a	N1	M0	YES
TCGA-NK-A5CR	low	40	Not Available	Not Available	3	MALE	Unknown	NOT HISPANIC OR LATINO	Stage IB	T2	N0	MX	NO
TCGA-NK-A5CX	low	40	Not Available	2005	4	MALE	WHITE	NOT HISPANIC OR LATINO	Stage IIA	T2b	N0	MX	NO
TCGA-O2-A52N	low	4.125	1942	1997	4	MALE	WHITE	NOT HISPANIC OR LATINO	Stage I	T2	N0	MX	NO
TCGA-O2-A52Q	low	1	1985	Not Available	2	FEMALE	WHITE	NOT HISPANIC OR LATINO	Stage III	T3	N1	MX	NO
TCGA-O2-A52S	low	3	1976	2006	4	FEMALE	WHITE	NOT HISPANIC OR LATINO	Stage III	T4	N2	MX	NO
TCGA-O2-A52V	low	1	1976	1996	4	FEMALE	BLACK OR AFRICAN AMERICAN	NOT HISPANIC OR LATINO	Stage II	T3	N0	MX	NO
TCGA-O2-A52W	low	2.5	1956	2006	4	MALE	BLACK OR AFRICAN AMERICAN	NOT HISPANIC OR LATINO	Stage I	T2	N0	MX	NO
TCGA-O2-A5IB	low	2.5	1954	2004	4	FEMALE	WHITE	NOT HISPANIC OR LATINO	Stage III	T3	N1	MX	NO
TCGA-XC-AA0X	low	30	1953	2013	2	FEMALE	BLACK OR AFRICAN AMERICAN	NOT HISPANIC OR LATINO	Stage IA	T1a	N0	M0	NO
